# Supplementary material for: Endothelin-1 as a Mediator of Heme Oxygenase-1-Induced Stemness in Colorectal Cancer: Influence of p53
Source: J Pers Med. 2021 Jun 4;11(6):509. doi: 10.3390/jpm11060509 (PMC8227293; doi:10.3390/jpm11060509)
Supplement: Supplementary file 1 [file jpm-11-00509-s001.zip]

Archive with 1 entries (1 files):
- jpm-1227179-supplementary.pdf
